# Supplementary material for: The impact of COVID-19 vaccination in the US: Averted burden of SARS-COV-2-related cases, hospitalizations and deaths
Source: PLoS One. 2023 Apr 25;18(4):e0275699. doi: 10.1371/journal.pone.0275699 (PMC10129007; doi:10.1371/journal.pone.0275699)
Supplement: S1 Table — (XLSX) [file pone.0275699.s004.xlsx]

## Sheet: Sheet1
S2 Table: Estimated cumulative COVID-19 cases, deaths, hospitalizations averted by state
state_name	Sstart	vaxrate	caseavertpercap_scenario1	caseavertpercap_scenario2	caseavertpercap_scenario3	hospavertpercap_scenario1	hospavertpercap_scenario2	hospavertpercap_scenario3	deathavertpercap_scenario1	deathavertpercap_scenario2	deathavertpercap_scenario3
Arizona	0.691951	0.480353	6389.41	6735.03	3268.17	643.038	677.821	328.913	121.249	127.808	62.0188
Rhode Island	0.677295	0.625761	5473.32	6962.38	2106.26	291.685	371.04	112.247	127.902	162.699	49.2197
Utah	0.728096	0.467264	4460.23	6424.86	281.987	214.153	308.482	13.5393	26.5776	38.2844	1.6803
West Virginia	0.82544	0.416751	4374.62	7191.74	745.298	381.623	627.376	65.0166	90.3644	148.556	15.3953
Alaska	0.809896	0.469042	4071.51	6963.28	725.736	153.266	262.123	27.3193	20.2097	34.5634	3.60232
Maine	0.929579	0.650591	6142.08	10670.6	903.619	440.659	765.557	64.8294	90.0975	156.526	13.2551
Louisiana	0.692346	0.36884	3663.69	6377.45	422.541	449.898	783.146	51.8877	77.9913	135.761	8.9949
Delaware	0.728221	0.56827	3430.1	6017.38	-594.74	290.698	509.968	-50.4037	48.268	84.6759	-8.36912
Kentucky	0.768732	0.478117	3625.38	6504.39	-59.743	751.613	1348.49	-12.3859	33.9756	60.9564	-0.559887
New Jersey	0.679655	0.61642	2602.53	4782.25	-438.758	209.499	384.962	-35.3191	29.4789	54.1685	-4.9698
New Hampshire	0.867648	0.702244	4272.78	7928.52	-427.323	351.102	651.501	-35.1139	55.4789	102.946	-5.54847
Wyoming	0.749625	0.382667	2361.74	4412.37	151.591	166.635	311.319	10.6956	23.4678	43.8441	1.5063
Tennessee	0.673921	0.405703	2346.7	4471.25	159.376	187.772	357.768	12.7525	37.4666	71.3864	2.54453
Vermont	0.942723	0.723283	4925.64	9412.03	783.334	268.942	513.9	42.7702	82.4754	157.596	13.1162
South Carolina	0.735865	0.423288	2316	4459.26	-512.916	179.143	344.925	-39.6741	44.4758	85.6343	-9.84987
North Carolina	0.774739	0.448755	3001.81	5816.06	-243.48	239.602	464.233	-19.4343	41.9726	81.3227	-3.40444
Massachusetts	0.725055	0.676969	2834.32	5549.35	-377.714	186.805	365.748	-24.8944	59.6001	116.692	-7.94258
Colorado	0.762835	0.563442	3771.54	7562.53	-697.527	246.455	494.181	-45.5806	39.1226	78.4469	-7.23553
Nevada	0.697186	0.472944	2690.1	5404.65	-246.434	222.542	447.106	-20.3866	38.3186	76.9854	-3.51029
Montana	0.772344	0.467032	2495.73	5032.69	30.5017	256.51	517.257	3.13495	29.6142	59.7175	0.361931
Virginia	0.814036	0.569178	2878.3	5819.6	-75.9887	218.478	441.736	-5.76792	39.0907	79.0369	-1.03201
Florida	0.717775	0.51165	2342.27	4773.61	-823.706	225.986	460.565	-79.4724	45.2027	92.1242	-15.8964
Connecticut	0.757955	0.657931	3653.97	7451.04	-785.534	273.541	557.795	-58.8062	53.2728	108.632	-11.4526
Arkansas	0.712807	0.405464	1922.82	3929.22	-217.574	182.834	373.615	-20.6883	40.3968	82.5494	-4.57105
Oklahoma	0.710762	0.426134	1924.52	3943.47	-419.037	248.509	509.21	-54.1092	16.9266	34.6837	-3.68553
Minnesota	0.69743	0.558901	3671.06	7672.35	-585.31	164.525	343.85	-26.2317	40.2609	84.1433	-6.41914
Pennsylvania	0.779429	0.598427	3047.57	6380.6	-824.158	289.149	605.381	-78.1948	66.7484	139.749	-18.0508
New York	0.717852	0.569161	2060.18	4337.08	-873.311	214.023	450.558	-90.7242	25.0555	52.7466	-10.621
Iowa	0.642534	0.50427	2372.07	5107.6	-120.363	151.175	325.513	-7.67086	25.8778	55.7206	-1.31308
Indiana	0.689151	0.431076	2407.7	5210.3	-417.745	184.834	399.982	-32.0693	42.2753	91.4842	-7.33492
Wisconsin	0.644173	0.522586	2464.52	5340.59	-213.477	201.076	435.73	-17.4172	24.3152	52.6908	-2.10619
Michigan	0.777846	0.497775	3884.13	8597.67	-1274.24	300.263	664.642	-98.5048	65.1695	144.255	-21.3796
Alabama	0.68877	0.367292	1725.69	3831.06	-310.872	200.962	446.137	-36.2019	24.2752	53.8912	-4.37302
Idaho	0.69751	0.39439	2148.99	4857.88	-499.017	101.872	230.286	-23.6557	24.2437	54.804	-5.62964
Texas	0.75658	0.463255	1991.29	4528.78	-535.965	227.155	516.617	-61.1397	36.9666	84.0729	-9.94971
North Dakota	0.579224	0.438463	1620.97	3692.96	-213.144	85.0143	193.683	-11.1787	24.8031	56.5074	-3.2614
Illinois	0.661572	0.560947	2498.12	5742.5	-738.968	161.044	370.197	-47.6384	36.858	84.7266	-10.903
New Mexico	0.751389	0.591727	2386.5	5654.8	-139.885	192.919	457.12	-11.3079	41.6024	98.5766	-2.43852
Ohio	0.761642	0.470424	2147.47	5150.5	-771.636	193.385	463.815	-69.4878	45.6623	109.517	-16.4075
Kansas	0.700731	0.478661	1618.29	3904.91	-438.851	123.126	297.103	-33.3897	21.3489	51.5146	-5.78944
Oregon	0.892657	0.566377	3886.74	9561.65	-108.864	217.241	534.428	-6.08472	55.1045	135.561	-1.54343
South Dakota	0.600728	0.49735	991.966	2449.26	-204.529	73.8766	182.409	-15.2323	15.9522	39.3877	-3.28912
Mississippi	0.685356	0.349657	1443.2	3564.29	-371.239	166.141	410.318	-42.7367	32.5019	80.27	-8.36053
Nebraska	0.674216	0.497704	1754.52	4403.58	-528.291	114.863	288.29	-34.5857	17.2541	43.3053	-5.19527
California	0.767751	0.578466	1377.74	3472.13	-597.496	111.493	280.981	-48.3521	17.6922	44.5873	-7.67272
Georgia	0.746121	0.412375	1380.1	3685.84	-865.258	196.086	523.687	-122.937	25.4845	68.0615	-15.9776
Washington	0.864498	0.587444	3202.48	8583.4	-700.938	148.931	399.171	-32.5972	27.5547	73.8531	-6.03099
Hawaii	0.932043	0.673968	2842.31	7669.53	827.987	466.636	1259.14	135.935	31.7819	85.7586	9.25833
Missouri	0.758789	0.436534	1833.49	5176.72	-205.348	176.16	497.374	-19.7296	29.0885	82.1294	-3.25787
Maryland	0.771954	0.592399	1610.32	5134.25	-1068.36	153.672	489.956	-101.953	23.9391	76.326	-15.8823
